# Supplementary material for: Trimetazidine Attenuates Heart Failure by Improving Myocardial Metabolism via AMPK
Source: Front Pharmacol. 2021 Sep 15;12:707399. doi: 10.3389/fphar.2021.707399 (PMC8479198; doi:10.3389/fphar.2021.707399)
Supplement: Supplementary file 6 [file Table1.XLSX]

## Sheet: Sheet1
Gene	Sense (5’-3’)	Antisense (5’-3’)
Mouse-Drp1	CAGGAATTGTTACGGTTCCCTAA	CCTGAATTAACTTGTCCCGTGA
Mouse-MFF	ATGCCAGTGTGATAATGCAAGT	CTCGGCTCTCTTCGCTTTG
Mouse-MfN1	ATGGCAGAAACGGTATCTCCA	CTCGGATGCTATTCGATCAAGTT
Mouse-MfN2	AGAACTGGACCCGGTTACCA	CACTTCGCTGATACCCCTGA
Mouse-OPA1	TGGAAAATGGTTCGAGAGTCAG	CATTCCGTCTCTAGGTTAAAGCG
Mouse-CD36	GGACATTGAGATTCTTTTCCTCTG	GCAAAGGCATTGGCTGGAAGAAC
Mouse-ACC1	AGAAGCGAGCACTGCAAGGTTG	GGAAGATGGACTCCACCTGGTT
Mouse-CPT1a	GGCATAAACGCAGAGCATTCCTG	CAGTGTCCATCCTCTGAGTAGC
Mouse-CPT1b	ATGTATCGCCGCAAACTGGACC	CTCTGAGAGGTGCTGTAGCAAG
Mouse-FASN	CACAGTGCTCAAAGGACATGCC	CACCAGGTGTAGTGCCTTCCTC
Mouse-PPARα	ACCACTACGGAGTTCACGCATG	GAATCTTGCAGCTCCGATCACAC
Mouse-GAPDH	AGGTCGGTGTGAACGGATTTG	TGTAGACCATGTAGTTGAGGTCA
Rat-Drp1	AGCGTCCCAAAGGCAGTA	CTCGGATTCAGTCAGAAGGTC
Rat-MFF	CGGATGTTGGCTCCCTAT	TGGCAATGATGGTCCAGTAA
Rat-MfN1	ATCGTTGGGATGCTTCTGC	TCCGAGCTTCTAAAGGACTCAC
Rat-MfN2	CCTCGGAGCCTGAGTACATG	CTTCTGCAAGAGCGCCAC
Rat-OPA1	ATCTGCTGTTGGAGGTGGC	TCCAGGTCAGGAGCGAAA
Rat-GAPDH	TCTCTGCTCCTCCCTGTTCT	ACCAGCTTCCCATTCTCAGC
