# Supplementary material for: Trimetazidine Attenuates Heart Failure by Improving Myocardial Metabolism via AMPK
Source: Front Pharmacol. 2021 Sep 15;12:707399. doi: 10.3389/fphar.2021.707399 (PMC8479198; doi:10.3389/fphar.2021.707399)
Supplement: Supplementary file 7 [file Table2.XLSX]

## Sheet: Sheet1
Antibody	SOURCE	IDENTIFIER
ANP	proteintech	27426-1-AP
BNP	abclonal	A2179
Coll.1	proteintech	14695-1-AP
CTGF	proteintech	23936-1-AP
AMPK	CST	2532S
AMPKT172	CST	2535T
InsR	CST	3025S
p-InsR	Santa Cruze	SC-81500
AKT	CST	4691S
AKTS473	CST	4060S
GLUT4	abcam	ab654
Drp1	abclonal	A17069
MFF	abclonal	A4874
MfN1	abclonal	A9880
MfN2	abclonal	A12771
OPA1	abclonal	A9833
Na-K-ATPase	proteintech	14418-1-AP
CD36	abclonal	A5792
FASN	abclonal	A0461
ACC1	CST	4190S
CPT1a	CST	97361S
CPT1b	abclonal	A6796
PPARα	abclonal	A6697
Glut1	abclonal	A11208
GAPDH	sungene	KM9002
