# Supplementary material for: Trimetazidine Attenuates Heart Failure by Improving Myocardial Metabolism via AMPK
Source: Front Pharmacol. 2021 Sep 15;12:707399. doi: 10.3389/fphar.2021.707399 (PMC8479198; doi:10.3389/fphar.2021.707399)
Supplement: Supplementary file 8 [file Table3.XLSX]

## Sheet: Sheet1
	tag	HR	EF%	FS%	IVS;d (mm)	IVS;s (mm)	LVID;d (mm)	LVID;s (mm)	LVPW;d (mm)	LVPW;s (mm)
	2036	412.194	65.2632	35.0458	1.07377	1.57284	3.675	2.36682	0.83179	1.17963			sham+PBS	sham+TMZ	TAC+PBS	TAC+TMZ
	2037	454.33	65.2069	34.9168	0.884722	1.3838	3.53133	2.31389	0.967901	1.20988		N	9	8	6	7
	2039	410.842	71.8164	40.039	0.96034	1.61065	3.45571	2.02654	1.03596	1.39136		LVPW;d (mm)	0.92±0.04	0.91±0.03	1.03±0.12	1.04±0.02
sham+PBS	2040	439.426	64.6681	34.5846	1.225	1.60309	3.60694	2.34414	1.14182	1.45185		LVID;d (mm)	3.61±0.05	3.62±0.09	4.33±0.48*	3.74±0.02#
	2041	507.132	76.3722	44.202	0.945216	1.72407	3.58426	2.00386	0.922531	1.18719		LVAW;d (mm)	1.02±0.04	1.01±0.04	1.06±0.14	1.24±0.02
	2042	423.094	59.8786	31.4228	0.930093	1.43673	3.82624	2.63904	0.87716	1.225		LVPW;s (mm)	1.3±0.03	1.33±0.04	1.37±0.17	1.50±0.03
	2043	429.787	66.5351	36.1043	0.967901	1.55772	3.72793	2.37438	1.01327	1.36111		LVID;s (mm)	2.22±0.08	2.2±0.1	3.14±0.35*	2.43±0.10#
	2045	517.52	77.4588	45.0444	1.15694	1.82994	3.34228	1.78457	0.771296	1.33843		LVAW;s (mm)	1.6±0.04	1.64±0.03	1.65±0.22	1.88±0.06
	2050	471.822	74.1827	42.1807	0.998148	1.64089	3.69768	2.0946	0.756173	1.31574		EF %	69.04±1.92	69.66±2.32	56.45±6.64*	67.13±2.16#
	mean	451.794	69.0424	38.1712	1.01579	1.59552	3.60526	2.21643	0.924211	1.29558		FS %	38.17±1.52	38.80±1.80	29.27±3.47*	35.99±2.19#
	SEM	12.4206	1.91507	1.51622	0.0355273	0.0424276	0.0464434	0.0812379	0.0403778	0.030962		HR (BPM)	452±12	484±18	474±56	478±5
	tag	HR	EF%	FS%	IVS;d (mm)	IVS;s (mm)	LVID;d (mm)	LVID;s (mm)	LVPW;d (mm)	LVPW;s (mm)
	2079	461.835	71.6544	40.2858	1.02083	1.6787	3.76574	2.23071	0.854475	1.33843
	2080	611.205	77.8415	45.6095	0.922531	1.69383	3.56157	1.92824	0.930093	1.40648
	2081	478.644	64.5882	34.2596	1.20185	1.65679	3.3	2.11852	0.774074	1.18827
sham+TMZ	2083	506.775	77.5169	45.3278	0.914969	1.77701	3.65988	1.96605	0.892284	1.40648
	2086	441.921	55.9498	28.8358	0.945216	1.42917	4.07577	2.8659	0.854475	1.17207
	2087	478.167	65.4955	35.2928	1.18719	1.67114	3.71281	2.36682	1.03596	1.55015
	2088	472.286	69.7691	38.6554	0.884722	1.5804	3.75818	2.32145	0.998148	1.225
	2089	419.703	74.4289	42.127	0.998148	1.62577	3.15324	1.82238	0.952778	1.37624
	mean	483.817	69.6555	38.7992	1.00943	1.6391	3.6234	2.20251	0.911536	1.33289
	SEM	17.9875	2.31671	1.80463	0.038194	0.0317578	0.0898958	0.103058	0.0265638	0.0405454
	tag	HR	EF%	FS%	IVS;d (mm)	IVS;s (mm)	LVID;d (mm)	LVID;s (mm)	LVPW;d (mm)	LVPW;s (mm)
	2090	410.198	60.1622	31.4431	1.29306	2.06435	3.87083	2.4912	1.04352	1.32708
	2091	492.224	49.7684	25.1002	1.05108	1.54259	4.4841	3.38009	1.05108	1.47454
TAC+PBS	2093	444.719	48.7263	24.4484	1.05108	1.46697	4.41605	3.3196	1.01327	1.23256
	2094	408.975	55.7598	28.7375	1.37624	2.06435	4.26481	2.88102	1.0662	1.42161
	2096	538.318	55.6659	28.6632	1.08133	1.54259	4.14383	2.98688	0.983025	1.34599
	2099	549.228	68.6029	37.2566	1.41404	1.96605	3.65154	2.42654	1.25525	1.74676
	mean	473.943	56.4476	29.2749	1.06116	1.65413	4.3272	3.1419	1.0284	1.36867
	SEM	55.9877	6.64093	3.46549	0.144885	0.218584	0.480922	0.346827	0.124538	0.169086
	tag	HR	EF%	FS%	IVS;d (mm)	IVS;s (mm)	LVID;d (mm)	LVID;s (mm)	LVPW;d (mm)	LVPW;s (mm)
	2011	468.14	65.5347	35.3798	1.225	1.60309	3.675	2.45756	1.05864	1.55015
	2014	472.674	74.1804	42.3923	1.18719	1.97361	3.79599	2.14753	0.914969	1.45941
	2015	494.675	66.0436	35.6994	1.24012	1.92824	3.71281	2.38194	1.0662	1.4821
TAC+TMZ	2016	457.433	73.7967	41.9844	1.25525	2.10216	3.68256	2.08704	1.02839	1.41404
	2018	467.153	61.3116	32.5296	1.35355	1.94336	3.87407	2.75247	1.02839	1.51991
	2019	508.116	73.1476	41.4999	1.24768	1.9358	3.78843	2.24583	1.01327	1.64846
	2020	477.374	55.8965	22.4599	1.19475	1.65602	3.78843	2.94151	1.14182	1.39136
	mean	477.938	67.1301	35.9922	1.24336	1.87747	3.74054	2.43056	1.03596	1.49506
	SEM	5.42132	2.16075	2.19226	0.0169812	0.0555461	0.0223151	0.0975922	0.0210456	0.0270038
