# Supplementary material for: Trimetazidine Attenuates Heart Failure by Improving Myocardial Metabolism via AMPK
Source: Front Pharmacol. 2021 Sep 15;12:707399. doi: 10.3389/fphar.2021.707399 (PMC8479198; doi:10.3389/fphar.2021.707399)
Supplement: Supplementary file 9 [file Table4.XLSX]

## Sheet: Sheet1
TAC		319	326	327	349	384	386	355	461	n=8	SEM			TAC+PBS	TAC+TMZ	TAC+TMZ+C.C
Heart Rate	BPM	550.253	477.406	586.128	542.548	583.468	494.764	536.267	543.478	539.289	12.5718		N	8	8	5
Diameter;s	mm	3.58563	2.92362	2.43036	2.63947	2.258	3.02247	2.88609	3.42291	2.89607	0.151025		LVAW;d (mm)	1.34±0.07	1.16±0.04	1.14±0.04
Diameter;d	mm	4.44483	4.1688	3.40042	3.93189	3.44461	4.01574	3.84888	4.17711	3.92904	0.119447		LVAW;s (mm)	1.52±0.17	1.64±0.07	1.67±0.10
Volume;s	uL	53.9232	32.8659	20.8646	25.6037	17.3883	35.6773	32.0935	48.2357	33.3315	4.1884		LVID;d (mm)	3.74±0.10	3.65±0.12	3.73±0.18
Volume;d	uL	89.8133	77.2673	47.4622	67.3079	48.9684	70.6948	63.9405	77.574	67.8785	4.77865		LVID;s (mm)	3.14±0.35	2.28±0.16*	2.51±0.22
Stroke Volume	uL	35.8901	44.4014	26.5975	41.7042	31.5801	35.0175	31.847	29.3383	34.547	2.00303		LVPW;d (mm)	1.0±0.03	0.87±0.05*	0.92±0.06
Ejection Fraction	%	39.9608	57.4646	56.0395	61.9603	64.4908	49.5333	49.8073	37.8198	52.1345	3.20687		LVPW;s (mm)	1.10±0.08	1.21±0.08	1.28±0.09
Fractional Shortening	%	19.3305	29.869	28.5276	32.8701	34.4484	24.7345	25.0148	18.0556	26.6063	1.96516		EF %	52.13±3.21	68.02±3.21*	57.47±1.35#
Cardiac Output	mL/min	19.7486	21.1975	15.5896	22.6265	18.426	17.3254	17.0785	15.9447	18.4921	0.831685		FS %	26.61±1.97	38.79±2.53*	29.72±1.68#
													HR (BPM)	539±13	516±14	585±9
IVS;d	mm	1.27013	1.28947	1.39908	1.43132	1.54092	1.24434	0.893567	1.6317	1.33757	0.0742808
IVS;s	mm	0.870395	1.77947	1.84395	1.81171	2.18566	1.63763	0.767816	1.2924	1.52363	0.165537
LVID;d	mm	3.62987	4.19724	3.40421	3.90066	3.46868	4.01026	3.88609	3.42291	3.73999	0.0990822
LVID;s	mm	4.44868	2.94	2.41132	2.64342	2.27592	2.99158	3.84888	4.17711	3.21711	0.274699
LVPW;d	mm	1.04447	0.967105	0.921974	1.05092	1.14118	1.01224	0.866437	0.978884	0.997902	0.0279714
LVPW;s	mm	0.883289	1.20566	1.18632	1.3475	1.32816	1.27658	0.657557	0.880824	1.09574	0.0841983
TAC+TMZ		313	315	324	331	335	339	379	382	n=8	SEM
Heart Rate	BPM	554.939	495.96	485.532	479.08	501.316	495.199	518.732	599.7	516.307	13.6187
Diameter;s	mm	1.64488	1.90273	1.91298	2.5095	2.4441	2.32234	2.31716	3.23195	2.28571	0.161494
Diameter;d	mm	3.33026	3.27065	3.48929	3.82758	3.69889	3.58725	3.55602	4.37914	3.64239	0.115233
Volume;s	uL	7.77518	11.328	11.3926	22.6285	21.171	18.5758	18.5188	41.9712	19.1701	3.50995
Volume;d	uL	45.3734	43.2322	50.5385	63.1603	58.1093	54.0897	52.959	86.7586	56.7776	4.53397
Stroke Volume	uL	37.5982	31.9042	39.1459	40.5318	36.9384	35.514	34.4402	44.7874	37.6075	1.31017
Ejection Fraction	%	82.864	73.7973	77.4576	64.173	63.567	65.6575	65.0318	51.623	68.0214	3.21323
Fractional Shortening	%	50.608	41.8241	45.1757	34.4364	33.9236	35.2611	34.8384	26.1966	37.783	2.53363
Cardiac Output	mL/min	20.8647	15.8232	19.0066	19.418	18.5178	17.5865	17.8652	26.859	19.4926	1.09747
IVS;d	mm	1.2121	1.2121	1.06382	1.16697	1.18487	0.921974	1.17987	1.30882	1.15632	0.0384133
IVS;s	mm	1.75368	1.74724	1.76013	1.68276	1.25902	1.39908	1.76658	1.74724	1.63947	0.0651194
LVID;d	mm	3.36553	3.25592	3.48158	3.84908	3.69889	3.57829	3.54605	4.42289	3.64978	0.119891
LVID;s	mm	1.67632	1.90842	1.90842	2.49513	2.4441	2.27592	2.35329	3.20434	2.28324	0.156799
LVPW;d	mm	1.14118	0.773684	0.883289	0.915526	0.727112	0.793026	0.954211	0.754342	0.867797	0.0453869
LVPW;s	mm	1.65697	1.05092	1.44421	1.19921	0.929733	1.08316	1.27013	1.06382	1.21227	0.0790219
TAC+TMZ+CC
Measurement	IVS;d	IVS;s	LVID;d	LVID;s	LVPW;d	LVPW;s	Ejection Fraction	Fractional Shortening	Heart Rate
347	1.1679	1.79259	3.34074	2.17963	0.787654	0.991358	55.4611	34.9702	554.059
371	1.03889	1.43272	3.81605	2.76358	0.977778	1.28333	52.2216	26.2332	602.384
372	1.05926	1.39877	4.46111	3.34753	0.753704	1.13395	49.4253	24.8685	573.819
373	1.12716	1.73148	3.44259	2.09815	1.10679	1.5142	54.9823	32.5386	614.072
383	1.31728	1.97593	3.59877	2.16605	0.991358	1.45988	58.3087	29.9973	580.528
n=5	1.1421	1.6663	3.73185	2.51099	0.923457	1.27654	57.4798	29.7216	584.973
SEM	0.0443141	0.0984283	0.17813	0.215669	0.0594746	0.08759	1.3524	1.68856	9.48632
